# Supplementary material for: The Salt Tolerance Related Protein (STRP) Mediates Cold Stress Responses and Abscisic Acid Signalling in Arabidopsis thaliana
Source: Front Plant Sci. 2020 Aug 13;11:1251. doi: 10.3389/fpls.2020.01251 (PMC7438554; doi:10.3389/fpls.2020.01251)
Supplement: Supplementary file 1 [file Table_1.xlsx]

## Sheet: Foglio1
Table S1: Primers used in this work.
Primers pairs used for qRT-PCR:
Gene	Sequence (5' to 3')
STRP (AT1G13930)	CCATCTCTTAACTCTTCCATCCAA
	TCTGGCTCCTCTGGTGTT
CBF1 (AT4G25490)	GACGATGGTGGAAGCTATT
	CCCAAACATTGTCTCCTCAT
KIN1 (AT5G15960)	CCCCAAACGATGTTAAATGGATCA
	TGTGTGTTTGGAAGATTTAGTGTGT
RAB18 (AT5G66400)	CACCACGCCGACATTTTCTG
	AGTCCGGTTTCGGATATGGA
NCED3 (AT3G14440)	TGTCCTGTCTGAAATCCGCC
	CCCTGCTTCGAGGTTGACTT
GAPDH (AT1G13440)	GCCATCAAGGAGGAATCT
	AAGTCGGTAGACACAACAT
ACT8 (AT1G49240)	TCAGCACTTTCCAGCAGATG
	ATGCCTGGACCTGCTTCAT
TUB8 (AT5G23860)	CCTCGTCTCCACTTCTTCA
	ATCATCTGTTCGTCAACTTCTT
Primers pairs used for STRP cloning in pGEX2T vector:
STRP Fw	GGATCCATGAATTTCATCTCCGATCAGG
STRP Rev	GAATTCTCACTTCAAGAAACCTTGAGCC
Primers pairs used for STRP cloning in pGreen0029 vector:
STRP Fw	CATGCCATGGCAATGAATTTCATCTCCGATCAGG
STRP Rev	CATGCCATGGGCTTCAAGAAACCTTGAGCCATC
